# Supplementary material for: Fluoride and Calcium Release from Alkasite and Glass Ionomer Restorative Dental Materials: In Vitro Study
Source: J Funct Biomater. 2023 Feb 15;14(2):109. doi: 10.3390/jfb14020109 (PMC9967494; doi:10.3390/jfb14020109)
Supplement: Supplementary file 1 [file jfb-14-00109-s001.zip]

Archive with 1 entries (1 files):
- jfb-2183114-supplementary.pdf
